# Supplementary material for: Per-Event Probability of Hepatitis C Infection during Sharing of Injecting Equipment
Source: PLoS One. 2014 Jul 7;9(7):e100749. doi: 10.1371/journal.pone.0100749 (PMC4085033; doi:10.1371/journal.pone.0100749)
Supplement: Table S1 — Estimates of HCV transmission risk via needle stick injury in health care settings. (XLSX) [file pone.0100749.s003.xlsx]

## Sheet: Sheet1
Publication	Country	No. incidents with confirmed HCV antibody positive source	Viremia confirmed in source by PCR	Number of HCV infections	Transmission probability	95% CI
Hernandez et al. J. Hepatol. 1992; 16:56-58 *	Spain	81	No	0	0	0% - 4.5%
Mitsui et al. Hepatology. 1992; 16:1109-1114	Japan	68	Yes	7	0.1029	4.2% - 20.1%
Sodeyama et al. Arch Intern Med. 1993; 153:1565-1572	Japan	90	No	2	0.0222	0.3% - 7.8%
Lanphear et al. Infect Control Hosp Epidemiol. 1994; 15:745-750	USA	50	No	3	0.06	1.35 - 16.5%
Zuckerman et al. Lancet 1994; 343: 1618-1620	UK	24	No	0	0	0% - 14.2%
Monge et al. Accidentes Biologicos en Profesionales Sanitarios 1995 *	Spain	603	No	2	0.0033	0.04% - 1.2%
Arai et al. Liver 1996; 16(5):331-334	Japan	56	No	3	0.0536	1.1% - 14.9%
Serra et al. Medicina Clinica. 1998; 111:645-649 *	Spain	443	No	3	0.0068	0.1% - 2.0%
Takagi et al. J Gastroenterol Hepatol. 1998; 13:238-243	Japan	251	No	4	0.0159	0.4% - 4.0%
Hasan et al. Hepatogastroenterology. 1999; 46:1678-1681 *	Kuwait	24	Yes	0	0	0% - 14.2%
Kidouchi et al. 4th International Conference on Occupational Health for Health Care Workers; 1999 *	Japan	4836	NA	15	0.0031	0.1% - 0.5%
Petrosillo et al. Br J Infect Control. 2001; 2(1):15-17	Italy	4292	NA	19	0.0044	0.2% - 0.6%
Baldo et al. Infect Control Hosp Epidemiol. 2002; 23:325-327	Italy	68	Yes	0	0	0% - 5.3%
Evans. 2002. Referred to Jagger et al. JAMA 2002 288:1469	UK	439	NA	1	0.0023	0.006% - 1.3%
Kiyosawa et al. Ann Intern Med 1991; 115:367-369	Japan	110	No	3	0.0272	0.6% - 7.8%
Tomkins et al. J Viral Hepat 2012; 19(3):199-204	UK	626	No	14	0.0224	1.2% - 3.7%
Puro et al. Am J Public Health 1995; 85(9):1272-1275	Italy	97	No	1	0.0103	0.03% - 5.6%
Hamid et al. Infect Control Hosp Epidemiol 1999; 20(1):63-64	Pakistan	53	No	2	0.0377	0.5% - 13%
Corey et al. Infect Control Hosp Epidemiol 2009; 30(10): 1000-1005	USA	169	No	0	0	0% - 2.2%
Chung et al. J Gastroenterol 2003; 38(9):877-879	Japan	405	No	1	0.0025	<0.01% - 1.4%
Ryoo et al. J Formos Med Assoc 2012; 111(2):113-117	South Korea	327	No	3	0.0092	0.2% - 2.7%
TOTAL		13112		83	0.0063	0.5% - 0.8%
*: numbers from Jagger et al. JAMA 2002 288:1469
NA: viremic status not specified
